# Supplementary material for: The ChatGPT Effect: Investigating Shifting Discourse Patterns, Sentiment, and Benefit–Challenge Framing in AI Mental Health Support
Source: Behav Sci (Basel). 2025 Aug 28;15(9):1172. doi: 10.3390/bs15091172 (PMC12466438; doi:10.3390/bs15091172)
Supplement: Supplementary file 1 [file behavsci-15-01172-s001.zip]

Archive with 1 entries (1 files):
- behavsci-3747895-supplementary.pdf
